# Supplementary material for: Bronchoalveolar Lavage Cytology in Severe Equine Asthma: Cytocentrifugated versus Sediment Smear Preparations
Source: Vet Sci. 2023 Aug 16;10(8):527. doi: 10.3390/vetsci10080527 (PMC10459724; doi:10.3390/vetsci10080527)
Supplement: Supplementary file 1 [file vetsci-10-00527-s001.zip]

Archive with 1 entries (1 files):
- vetsci-2480682-supplementary.pdf
